# Supplementary material for: Development of Guar Gum Hydrogel Containing Sesamol-Loaded Nanocapsules Designed for Irritant Contact Dermatitis Treatment Induced by Croton Oil Application
Source: Pharmaceutics. 2023 Jan 14;15(1):285. doi: 10.3390/pharmaceutics15010285 (PMC9861215; doi:10.3390/pharmaceutics15010285)
Supplement: Supplementary file 1 [file pharmaceutics-15-00285-s001.zip]

Archive with 1 entries (1 files):
- pharmaceutics-2147899-supplementary.pdf
